# Supplementary material for: Nanosized Porphyrinic Metal–Organic Frameworks for the Construction of Transparent Membranes as a Multiresponsive Optical Gas Sensor
Source: Small Sci. 2024 Aug 19;4(10):2400210. doi: 10.1002/smsc.202400210 (PMC11935058; doi:10.1002/smsc.202400210)
Supplement: Supplementary file 1 — Supplementary Material [file SMSC-4-2400210-s001.zip]

Archive with 3 entries (3 files):
- smsc.202400210-sup-0001-suppdata-S1.pdf
- smsc.202400210-sup-0002-suppdata-S2.mp4
- smsc.202400210-sup-0003-suppdata-S3.mp4
